# Supplementary material for: Substituent Effects on the Ultraviolet Absorption Properties of 2,4-Dihydroxy Dibenzophenone
Source: Molecules. 2022 Nov 24;27(23):8169. doi: 10.3390/molecules27238169 (PMC9737593; doi:10.3390/molecules27238169)
Supplement: Supplementary file 1 [file molecules-27-08169-s001.zip]

Archive with 1 entries (1 files):
- molecules-2026688-supplementary.pdf
